# Supplementary material for: Cross-species analysis of apical asparagine-rich protein of Plasmodium vivax and Plasmodium knowlesi
Source: Sci Rep. 2018 Apr 10;8:5781. doi: 10.1038/s41598-018-23728-1 (PMC5893618; doi:10.1038/s41598-018-23728-1)
Supplement: Supplementary file 2 — Supplementary Tables [file 41598_2018_23728_MOESM2_ESM.xls]

## Sheet: Suppl. 1
Supplementary information
Title
Cross-species analysis of apical asparagine-rich protein of Plasmodium vivax and Plasmodium knowlesi
Author names and affiliations
Fauzi Muh1, Md Atique Ahmed1, Jin-Hee Han1, Myat Htut Nyunt1,2, Seong-Kyun Lee1, Yee Ling Lau3, Osamu Kaneko4, Eun-Taek Han1,*
Supplementary Table S1. Sequences containing pvaarp or pkaarp used in this study
species	Isolate/sample name	GenBank/EMBL/DDBJ or SRA accession number, or Gene ID (if available)	Location	Total samples	References
Plasmodium vivax	Salvador 1(Sal-1)	PVX_090210	El Salvador	1	Carlton et al, 2008
	Belem	not available	Brazil	4	Chan et al, 2012
	Brazil27	not available			Hupalo et al, 2016
	Brazil32	not available			Hupalo et al, 2016
	BrazilI	not available			Neafsey et al, 2012
	China_LZCH-13	not available	China	3	PlasmoDB 13.0/14-Jan-15 deposited by Jane Carlton
	China_LZCH-20	not available			PlasmoDB 13.0/14-Jan-15 deposited by Jane Carlton
	China_NB-13-1	not available			PlasmoDB 13.0/14-Jan-15 deposited by Jane Carlton
	Columbia_30102100504	not available	Colombia	13	Hupalo et al, 2016
	Columbia_30101099040	not available			Hupalo et al, 2016
	Columbia_30102100437	not available			Hupalo et al, 2016
	Columbia_30102100439	not available			Hupalo et al, 2016
	Columbia_30102100440	not available			Hupalo et al, 2016
	Columbia_30102100441-A	not available			Hupalo et al, 2016
	Columbia_30102100441-B	not available			Hupalo et al, 2016
	Columbia_30102100445	not available			Hupalo et al, 2016
	Columbia_30102100448	not available			Hupalo et al, 2016
	Columbia_30102100485	not available			Hupalo et al, 2016
	Columbia_30102100486	not available			Hupalo et al, 2016
	Columbia_30102100489	not available			Hupalo et al, 2016
	Columbia_30102100504	not available			Hupalo et al, 2016
	DTS0721	not available	Unknown	3	PlasmoDB 13.0/14-Jan-15 deposited by Jane Carlton
	DTS0791	not available			PlasmoDB 13.0/14-Jan-15 deposited by Jane Carlton
	DTS0830	not available			PlasmoDB 13.0/14-Jan-15 deposited by Jane Carlton
	IndiaNYC	not available	India	2	Hupalo et al, 2016
	IndiaVII	not available			Neafsey et al, 2012
	Mauritania l	not available	Mauritania	1	Neafsey et al, 2012
	Mexico_55-03	not available	Mexico	8	Hupalo et al, 2016
	Mexico_63-08	not available			Hupalo et al, 2016
	Mexico_118-A	not available			Hupalo et al, 2016
	Mexico_161-04	not available			Hupalo et al, 2016
	Mexico_165-A	not available			Hupalo et al, 2016
	Mexico_203-04	not available			Hupalo et al, 2016
	Mexico_760-A	not available			Hupalo et al, 2016
	Mexico_1086-A	not available			Hupalo et al, 2016
	North Korean	not available	North Korea	1	Neafsey et al, 2012
	Peru06	not available	Peru	5	Hupalo et al, 2016
	Peru260	not available			Hupalo et al, 2016
	Peru00622	not available			Hupalo et al, 2016
	Peru00692	not available			Hupalo et al, 2016
	Peru00699	not available			Hupalo et al, 2016
	PNG58	not available	Papua New Guinea	2	Hupalo et al, 2016
	PNG72	not available			Hupalo et al, 2016
	Thailand_VKBT-71	not available	Thailand	12	Hupalo et al, 2016
	Thailand_VKBT-72	not available			Hupalo et al, 2016
	Thailand_VKBT-75	not available			Hupalo et al, 2016
	Thailand_VKBT-94	not available			Hupalo et al, 2016
	Thailand_VKBT-95	not available			Hupalo et al, 2016
	Thailand_VKBT-98	not available			Hupalo et al, 2016
	Thailand_VKBT-100	not available			Hupalo et al, 2016
	Thailand_VKBT-101	not available			Hupalo et al, 2016
	Thailand_VKBT-106	not available			Hupalo et al, 2016
	Thailand_VKPR-11	not available			Hupalo et al, 2016
	Thailand_VKTS-36	not available			Hupalo et al, 2016
	Thailand_VKTS-37	not available			Hupalo et al, 2016
	XUA070	not available	unknown	2	PlasmoDB 13.0/14-Jan-15 deposited by Jane Carlton
	XUC014	not available			PlasmoDB 13.0/14-Jan-15 deposited by Jane Carlton
Plasmodium knowlesi	Pk H-Strain	PKNH_0515300	Malaysia	29	Pain et al, 2008
	SRA	SRS1051522			Assefa et al, 2015
	P_malaysia_2	SRS1269750			Assefa et al, 2015
	PY0011_C-sc-2013-02-05T13:56:16Z-1558194	ERR274221			BioProject PRJEB1405 by Sanger Center
	PY0012_C-sc-2013-02-05T13:56:20Z-1558195	ERR274222			BioProject PRJEB1405 by Sanger Center
	PY0014_C-sc-2013-02-05T13:56:22Z-1558197	ERR274224			BioProject PRJEB1405 by Sanger Center
	PY0015_C-sc-2013-02-05T13:56:24Z-1558198	ERR274225			BioProject PRJEB1405 by Sanger Center
	PY0016_C-sc-2013-02-05T13:51:13Z-1558174	ERR366425			BioProject PRJEB1405 by Sanger Center
	BTG26/1	ERR985374			Assefa et al, 2015
	BTG39/1	ERR985376			Assefa et al, 2015
	BTG42/1	ERR985377			Assefa et al, 2015
	BTG46/1	ERR985378			Assefa et al, 2015
	BTG47/1	ERR985379			Assefa et al, 2015
	BTG50/1	ERR985381			Assefa et al, 2015
	BTG53/1	ERR985382			Assefa et al, 2015
	KT04/1	ERR985387			Assefa et al, 2015
	KT06/1	ERR985388			Assefa et al, 2015
	KT100/1	ERR985389			Assefa et al, 2015
	KT109/1	ERR985392			Assefa et al, 2015
	KT120/1	ERR985393			Assefa et al, 2015
	KT30/1	ERR985397			Assefa et al, 2015
	KT77/1	ERR985405			Assefa et al, 2015
	KT92/1	ERR985407			Assefa et al, 2015
	KT94/1	ERR985408			Assefa et al, 2015
	KT95/1	ERR985409			Assefa et al, 2015
	BTG44/2	ERR985410			Assefa et al, 2015
	KT31/2	ERR985416			Assefa et al, 2015
	KT42/2	ERR985417			Assefa et al, 2015
	KT55/2	ERR985418			Assefa et al, 2015

## Sheet: Suppl. 2
Supplementary Table S2. Amino acids polymorphism of PkAARP
				ns																							ns	s	ns	s								s		ns					s	s
Amino acid position based
	2	2	2	2	2	2	2	2	2	3	3	3	3	3	3	3	3	3	3	4	4	4	4	4	4	4	4	4	4	5	5	5	5	5	5	5	5	5	5	6	6	6	6	6	6	6	6	6	6
	1	2	3	4	5	6	7	8	9	0	1	2	3	4	5	6	7	8	9	0	1	2	3	4	5	6	7	8	9	0	1	2	3	4	5	6	7	8	9	0	1	2	3	4	5	6	7	8	9
Pk H Strain	K	S	I	L	R	K	R	K	I	I	Y	G	S	P	H	L	L	N	A	P	D	G	S	S	K	F	P	P	S	L	D	N	V	E	A	K	E	L	H	S	R	N	E	D	G	E	Y	V	K
SRA	.	.	.	.	.	.	.	.	.	.	.	.	.	.	.	.	.	.	.	.	.		.	.	.	.	.	.	.	.	.	.	.	.	.	.	.	.	.	.	.	.	.	.	.	.	.	.	.
P malaysia 2	.	.	.	.	.	.	.	.	.	.	.	.	.	.	.	.	.	.	.	.	.		.	.	.	.	.	.	.	.	.	.	.	.	.	.	.	.	.	.	.	.	.	.	.	.	.	.	.
ERR274221	.	.	.	F	.	.	.	.	.	.	.	.	.	.	.	.	.	.	.	.	.		.	.	.	.	.	.	.	.	.	.	.	.	.	.	.	.	.	N	.	.	.	.	.	.	.	.	.
ERR274222	.	.	.	F	.	.	.	.	.	.	.	.	.	.	.	.	.	.	.	.	.		.	.	.	.	.	.	.	.	.	.	.	.	.	.	.	.	.	N	.	.	.	.	.	.	.	.	.
ERR274224	.	.	.	F	.	.	.	.	.	.	.	.	.	.	.	.	.	.	.	.	.		.	.	.	.	.	.	.	.	.	.	.	.	.	.	.	.	.	N	.	.	.	.	.	.	.	.	.
ERR274225	.	.	.	F	.	.	.	.	.	.	.	.	.	.	.	.	.	.	.	.	.		.	.	.	.	.	.	.	.	.	.	.	.	.	.	.	.	.	N	.	.	.	.	.	.	.	.	.
ERR366425	.	.	.	F	.	.	.	.	.	.	.	.	.	.	.	.	.	.	.	.	.		.	.	.	.	.	.	.	.	.	.	.	.	.	.	.	.	.	N	.	.	.	.	.	.	.	.	.
ERR985374	.	.	.	F	.	.	.	.	.	.	.	.	.	.	.	.	.	.	.	.	.		.	.	.	.	.	.	.	.	.	.	.	.	.	.	.	.	.	N	.	.	.	.	.	.	.	.	.
ERR985376	.	.	.	F	.	.	.	.	.	.	.	.	.	.	.	.	.	.	.	.	.		.	.	.	.	.	.	.	.	.	.	.	.	.	.	.	.	.	N	.	.	.	.	.	.	.	.	.
ERR985377	.	.	.	F	.	.	.	.	.	.	.	.	.	.	.	.	.	.	.	.	.		.	.	.	.	.	.	.	.	.	.	.	.	.	.	.	.	.	N	.	.	.	.	.	.	.	.	.
ERR985378	.	.	.	F	.	.	.	.	.	.	.	.	.	.	.	.	.	.	.	.	.		.	.	.	.	.	.	.	.	.	.	.	.	.	.	.	.	.	N	.	.	.	.	.	.	.	.	.
ERR985379	.	.	.	F	.	.	.	.	.	.	.	.	.	.	.	.	.	.	.	.	.		.	.	.	.	.	.	.	.	.	.	.	.	.	.	.	.	.	N	.	.	.	.	.	.	.	.	.
ERR985381	.	.	.	F	.	.	.	.	.	.	.	.	.	.	.	.	.	.	.	.	.		.	.	.	.	.	.	.	.	.	.	.	.	.	.	.	.	.	N	.	.	.	.	.	.	.	.	.
ERR985382	.	.	.	F	.	.	.	.	.	.	.	.	.	.	.	.	.	.	.	.	.		.	.	.	.	.	.	.	.	.	.	.	.	.	.	.	.	.	N	.	.	.	.	.	.	.	.	.
ERR985387	.	.	.	F	.	.	.	.	.	.	.	.	.	.	.	.	.	.	.	.	.		.	.	.	.	.	.	.	.	.	.	.	.	.	.	.	.	.	N	.	.	.	.	.	.	.	.	.
ERR985388	.	.	.	F	.	.	.	.	.	.	.	.	.	.	.	.	.	.	.	.	.		.	.	.	.	S	.	.	.	.	.	.	.	.	.	.	.	.	.	.	.	.	.	.	.	.	.	.
ERR985389	.	.	.	F	.	.	.	.	.	.	.	.	.	.	.	.	.	.	.	.	.		.	.	.	.	.	.	.	.	.	.	.	.	.	.	.	.	.	N	.	.	.	.	.	.	.	.	.
ERR985392	.	.	.	F	.	.	.	.	.	.	.	.	.	.	.	.	.	.	.	.	.		.	.	.	.	.	.	.	.	.	.	.	.	.	.	.	.	.	N	.	.	.	.	.	.	.	.	.
ERR985393	.	.	.	F	.	.	.	.	.	.	.	.	.	.	.	.	.	.	.	.	.		.	.	.	.	.	.	.	.	.	.	.	.	.	.	.	.	.	N	.	.	.	.	.	.	.	.	.
ERR985397	.	.	.	F	.	.	.	.	.	.	.	.	.	.	.	.	.	.	.	.	.		.	.	.	.	.	.	.	.	.	.	.	.	.	.	.	.	.	N	.	.	.	.	.	.	.	.	.
ERR985405	.	.	.	F	.	.	.	.	.	.	.	.	.	.	.	.	.	.	.	.	.		.	.	.	.	.	.	.	.	.	.	.	.	.	.	.	.	.	N	.	.	.	.	.	.	.	.	.
ERR985407	.	.	.	F	.	.	.	.	.	.	.	.	.	.	.	.	.	.	.	.	.		.	.	.	.	.	.	.	.	.	.	.	.	.	.	.	.	.	N	.	.	.	.	.	.	.	.	.
ERR985408	.	.	.	F	.	.	.	.	.	.	.	.	.	.	.	.	.	.	.	.	.		.	.	.	.	.	.	.	.	.	.	.	.	.	.	.	.	.	N	.	.	.	.	.	.	.	.	.
ERR985409	.	.	.	F	.	.	.	.	.	.	.	.	.	.	.	.	.	.	.	.	.		.	.	.	.	.	.	F	.	.	.	.	.	.	.	.	.	.	N	.	.	.	.	.	.	.	.	.
ERR985410	.	.	.	F	.	.	.	.	.	.	.	.	.	.	.	.	.	.	.	.	.		.	.	.	.	.	.	.	.	.	.	.	.	.	.	.	.	.	N	.	.	.	.	.	.	.	.	.
ERR985416	.	.	.	F	.	.	.	.	.	.	.	.	.	.	.	.	.	.	.	.	.		.	.	.	.	.	.	.	.	.	.	.	.	.	.	.	.	.	N	.	.	.	.	.	.	.	.	.
ERR985417	.	.	.	F	.	.	.	.	.	.	.	.	.	.	.	.	.	.	.	.	.		.	.	.	.	.	.	.	.	.	.	.	.	.	.	.	.	.	N	.	.	.	.	.	.	.	.	.
ERR985418	.	.	.	F	.	.	.	.	.	.	.	.	.	.	.	.	.	.	.	.	.		.	.	.	.	.	.	.	.	.	.	.	.	.	.	.	.	.	N	.	.	.	.	.	.	.	.	.
[truncated: 42 more columns]

## Sheet: Suppl. 3
Supplementary Table S3. Selection pressure analysis of the 29 pkaarp sequences (90 codons) using the FEL, IFEL and REL, and MEME methods
Positive selected codon	FEL		IFEL		REL		MEME
A100S	p value	dN-dS	p value	dN-dS	Posterior Probability	E[dN-dS]	p value
	0.05	71.79	0.09	32.6	0.9599	2.691	0.0457
